# Supplementary material for: Identification of HuSWEET Family in Pitaya (Hylocereus undatus) and Key Roles of HuSWEET12a and HuSWEET13d in Sugar Accumulation
Source: Int J Mol Sci. 2023 Aug 17;24(16):12882. doi: 10.3390/ijms241612882 (PMC10454816; doi:10.3390/ijms241612882)
Supplement: Supplementary file 1 [file ijms-24-12882-s001.zip]

Archive with 3 entries (3 files):
- Figure S1.pdf
- Supplementary Table 1 The primer sequences used for qRT-PCR and vector construction.xlsx
- Supplementary Table 2 The SWEET proteins used for phylogenetic analysis.xlsx
